# Supplementary material for: Tunable translation-level CRISPR interference by dCas13 and engineered gRNA in bacteria
Source: Nat Commun. 2024 Jun 22;15:5319. doi: 10.1038/s41467-024-49642-x (PMC11193725; doi:10.1038/s41467-024-49642-x)
Supplement: Supplementary file 4 — Supplementary Data 1 [file 41467_2024_49642_MOESM4_ESM.xlsx]

## Sheet: Supplementary Data 1.
Supplementary Data 1. Strains and plasmids used in this study
Name	Relevant characteristics	Source
	Strains
Mach1-T1R	F- φ80(lacZ)ΔM15 ΔlacX74 hsdR(rK-mK+) ΔrecA1398 endA1 tonA	Invitrogen
BL21(DE3)	E. coli str. B fhuA2 [lon] ompT gal (λ DE3) [dcm] ∆hsdS λ, DE3 = λ sBamHIo ∆EcoRI-B int::(lacI::PlacUV5::T7 gene1) i21 ∆nin5	NEB
Escherichia coli K-12 MG1655	F- lambda- ilvG- rfb-50 rph-1	(Herring et al, 2006)
EcM-mCherry	Escherichia coli K-12 MG1655 nupG::POXB20-mCherry-TL3S2P56	This study
EcM-GFP	Escherichia coli K-12 MG1655 ybhC::PJ23119-GFP-TL3S3P12	This study
EcM-nanoluc	Escherichia coli K-12 MG1655 torS::PJ23100-nanoluciferase-TL3S2P52	This study
EcM-mGN	Escherichia coli K-12 MG1655 nupG::POXB20-mCherry-TL3S2P56 ybhC::PJ23119-GFP-TL3S3P12 torS::PJ23100-nanoluciferase-TL3S2P52	This study
EcM-polymG	Escherichia coli MG1655 ybhC::POXB20-mCherryGFP-TL3S2P56	This study
EcM-polyGNm	Escherichia coli K-12 MG1655 nupG::POXB20-GFP-nanoluciferase-mCherry-TL3S2P56	This study
EcM_ibaG-nluc	Escherichia coli K-12 MG1655 ibaG-nanoluciferase	This study
EcM_secG-nluc	Escherichia coli K-12 MG1655 secG-nanoluciferase	This study
EcM_rlmE-nluc	Escherichia coli K-12 MG1655 rlmE-nanoluciferase	This study
EcM_rsfS-nluc	Escherichia coli K-12 MG1655 rsfS-nanoluciferase	This study
EcM_lepA-nluc	Escherichia coli K-12 MG1655 lepA-nanoluciferase	This study
Vibrio natriegens ATCC 14048	fast-growing, halophillic marine bacterium	KCTC 12726
Escherichia coli W	acid tolerant E. coli strain	ATCC 9637
	Plasmids
pSIM5	Heat-inducible lambda-red recombinase expression vector, CmR	(Datta et al, 2006)
pCP20	FLP recombinase expression vector, AmpR, CmR	(Datsenko and Wanner, 2000)
pACYCDuet	Expression vector, CmR, p15A ori	Novagen
pCDFDuet	Expression vector, SmR, CloDF13 ori	Novagen
pETDuet	Expression vector, AmpR, ColE1 ori	Novagen
pCas_CDF	pCas_Ptrc-sgRNA(CloDF13), KanR, pMB1 ori	(Seok et al, 2021)
pACYC_tetR	pACYC_tetR_Ptet_TrrnBT1	This study
pACYC_dLbu	pACYC_tetR_Ptet_dead-LbuCas13a (from Addgene plasmid #83485)_TrrnBT1	This study
pACYC_dBz	pACYC_tetR_Ptet_dead-BzCas13b (from Addgene plasmid #89898)_TrrnBT1	This study
pACYC_dPb	pACYC_tetR_Ptet_dead-PbCas13b (from Addgene plasmid #89906)_TrrnBT1	This study
pACYC_dRfx	pACYC_tetR_Ptet_dead-RfxCas13d (from Addgene plasmid #109050)_TrrnBT1	This study
pCDF_sgRNA-BsaI	pCDF_PJ23119_sgRNA-BsaI	This study
pCDF_precrRNA(Lbu)_NT	pCDF_PJ23119_precrRNA(Lbu)-BsaI site	This study
pCDF_precrRNA(Lbu)-mChsp1	pCDF_PJ23119_precrRNA(Lbu)-mCherry sp1	This study
pCDF_precrRNA(Bz)-NT	pCDF_PJ23119_precrRNA(Bz)-BsaI site	This study
pCDF_precrRNA(Bz)-mChsp1	pCDF_PJ23119_precrRNA(Bz)-mCherry sp1	This study
pCDF_precrRNA(Pb)-NT	pCDF_PJ23119_precrRNA(Pb)-BsaI site	This study
pCDF_precrRNA(Pb)-mChsp1	pCDF_PJ23119_precrRNA(Pb)-mCherry sp1	This study
pCDF_precrRNA(Rfx)-NT	pCDF_PJ23119_precrRNA(Rfx)-BsaI site	This study
pCDF_precrRNA(Rfx)-mChsp1	pCDF_PJ23119_precrRNA(Rfx)-mCherry sp1	This study
pCDF_RfxgRNA-NT	pCDF_PJ23119_RfxgRNA-BsaI site_TL3S2P21	This study
pCDF_RfxgRNA-mCherry sp1	pCDF_PJ23119_RfxgRNA-mCherry sp1_TL3S2P21	This study
pACYC_dRfx_PJ23100_mCherry	pACYC_tetR_Ptet_dead-RfxCas13d_TrrnBT1_PJ23100_mCherry_TL3S2P56	This study
pACYC_dRfx_PJ23106_mCherry	pACYC_tetR_Ptet_dead-RfxCas13d_TrrnBT1_PJ23106_mCherry_TL3S2P56	This study
pACYC_dRfx_PJ23112_mCherry	pACYC_tetR_Ptet_dead-RfxCas13d_TrrnBT1_PJ23112_mCherry_TL3S2P56	This study
pACYC_dRfx_PJ23113_mCherry	pACYC_tetR_Ptet_dead-RfxCas13d_TrrnBT1_PJ23113_mCherry_TL3S2P56	This study
pCDF_RfxgRNA-mCherry sp2	pCDF_PJ23119_RfxgRNA-mCherry sp2_TL3S2P21	This study
pCDF_RfxgRNA-mCherry sp3	pCDF_PJ23119_RfxgRNA-mCherry sp3_TL3S2P21	This study
pCDF_RfxgRNA-mCherry sp4	pCDF_PJ23119_RfxgRNA-mCherry sp4_TL3S2P21	This study
pCDF_RfxgRNA-mCherry sp5	pCDF_PJ23119_RfxgRNA-mCherry sp5_TL3S2P21	This study
pCDF_RfxgRNA-mCherry sp6	pCDF_PJ23119_RfxgRNA-mCherry sp6_TL3S2P21	This study
pCDF_RfxgRNA-GFP sp1	pCDF_PJ23119_RfxgRNA-GFP sp1_TL3S2P21	This study
pCDF_RfxgRNA-GFP sp2	pCDF_PJ23119_RfxgRNA-GFP sp2_TL3S2P21	This study
pCDF_RfxgRNA-GFP sp3	pCDF_PJ23119_RfxgRNA-GFP sp3_TL3S2P21	This study
pCDF_RfxgRNA-GFP sp4	pCDF_PJ23119_RfxgRNA-GFP sp4_TL3S2P21	This study
pCDF_RfxgRNA-GFP sp5	pCDF_PJ23119_RfxgRNA-GFP sp5_TL3S2P21	This study
pCDF_RfxgRNA-GFP sp6	pCDF_PJ23119_RfxgRNA-GFP sp6_TL3S2P21	This study
pCDF_RfxgRNA-nanoluc sp1	pCDF_PJ23119_RfxgRNA-nanoluc sp1_TL3S2P21	This study
pCDF_RfxgRNA-nanoluc sp2	pCDF_PJ23119_RfxgRNA-nanoluc sp2_TL3S2P21	This study
pCDF_RfxgRNA-nanoluc sp3	pCDF_PJ23119_RfxgRNA-nanoluc sp3_TL3S2P21	This study
pCDF_RfxgRNA-nanoluc sp4	pCDF_PJ23119_RfxgRNA-nanoluc sp4_TL3S2P21	This study
pCDF_RfxgRNA-nanoluc sp5	pCDF_PJ23119_RfxgRNA-nanoluc sp5_TL3S2P21	This study
pCDF_RfxgRNA-nanoluc sp6	pCDF_PJ23119_RfxgRNA-nanoluc sp6_TL3S2P21	This study
pCDF_RfxgRNA-mCherry sp1(30)	pCDF_PJ23119_RfxgRNA-mCherry sp1(30)_TL3S2P21	This study
pCDF_RfxgRNA-mCherry sp1(28)	pCDF_PJ23119_RfxgRNA-mCherry sp1(28)_TL3S2P21	This study
pCDF_RfxgRNA-mCherry sp1(26)	pCDF_PJ23119_RfxgRNA-mCherry sp1(26)_TL3S2P21	This study
pCDF_RfxgRNA-mCherry sp1(24)	pCDF_PJ23119_RfxgRNA-mCherry sp1(24)_TL3S2P21	This study
pCDF_RfxgRNA-mCherry sp1(22)	pCDF_PJ23119_RfxgRNA-mCherry sp1(22)_TL3S2P21	This study
pCDF_RfxgRNA-mCherry sp1(20)	pCDF_PJ23119_RfxgRNA-mCherry sp1(20)_TL3S2P21	This study
pCDF_RfxgRNA-mCherry sp1(18)	pCDF_PJ23119_RfxgRNA-mCherry sp1(18)_TL3S2P21	This study
pCDF_RfxgRNA-mCherry sp1(16)	pCDF_PJ23119_RfxgRNA-mCherry sp1(16)_TL3S2P21	This study
pCDF_RfxgRNA-mCherry sp1(14)	pCDF_PJ23119_RfxgRNA-mCherry sp1(14)_TL3S2P21	This study
pCDF_RfxgRNA-mCherry sp1(12)	pCDF_PJ23119_RfxgRNA-mCherry sp1(12)_TL3S2P21	This study
pCDF_RfxgRNA-mCherry sp1(10)	pCDF_PJ23119_RfxgRNA-mCherry sp1(10)_TL3S2P21	This study
pCDF_RfxgRNA-mCherry sp1(R27)	pCDF_PJ23119_RfxgRNA-mCherry sp1(R27)_TL3S2P21	This study
pCDF_RfxgRNA-mCherry sp1(R23)	pCDF_PJ23119_RfxgRNA-mCherry sp1(R23)_TL3S2P21	This study
pCDF_RfxgRNA-mCherry sp1(R20)	pCDF_PJ23119_RfxgRNA-mCherry sp1(R20)_TL3S2P21	This study
pCDF_RfxgRNA-mCherry sp1_RfxgRNA-GFP sp1	pCDF_PJ23119_RfxgRNA-mCherry sp1_TL3S2P21_PJ23119_RfxgRNA-GFP sp1_TL3S2P21	This study
pCDF_RfxgRNA-mCherry sp1_RfxgRNA-nanoluc sp1	pCDF_PJ23119_RfxgRNA-mCherry sp1_TL3S2P21_PJ23119_RfxgRNA-nanoluc sp1_TL3S2P21	This study
pCDF_RfxgRNA-GFP sp1_RfxgRNA-nanoluc sp1	pCDF_PJ23119_RfxgRNA-GFP sp1_TL3S2P21_PJ23119_RfxgRNA-nanoluc sp1_TL3S2P21	This study
pCDF_RfxgRNA-mCherry sp1_RfxgRNA-GFP sp1_RfxgRNA-nanoluc sp1	pCDF_PJ23119_RfxgRNA-mCherry sp1_TL3S2P21_PJ23119_RfxgRNA-GFP sp1_TL3S2P21_PJ23119_RfxgRNA-GFP sp1_TL3S2P21	This study
pdCas9	pdCas9_Ptet_dCas9, CmR, p15A ori	Addgene #44249
pCDF_sgRNA-mCherry sp	pCDF_PJ23119_sgRNA-mCherry sp	This study
pCDF_sgRNA-GFP sp	pCDF_PJ23119_sgRNA-GFP sp	This study
pCDF_sgRNA-nanoluc sp	pCDF_PJ23119_sgRNA-nanoluc sp	This study
pCDF_sgRNA-ibaG sp	pCDF_PJ23119_sgRNA-ibaG sp	This study
pCDF_sgRNA-secG sp	pCDF_PJ23119_sgRNA-secG sp	This study
pCDF_sgRNA-rlmE sp	pCDF_PJ23119_sgRNA-rlmE sp	This study
pCDF_sgRNA-rsfS sp	pCDF_PJ23119_sgRNA-rsfS sp	This study
pCDF_sgRNA-lepA sp	pCDF_PJ23119_sgRNA-lepA sp	This study
pCDF_sgRNA-ibaG_nluc	pCDF_PJ23119_sgRNA-ibaG_nluc	This study
pCDF_sgRNA-secG_nluc	pCDF_PJ23119_sgRNA-secG_nluc	This study
pCDF_sgRNA-rlmE_nluc	pCDF_PJ23119_sgRNA-rlmE_nluc	This study
pCDF_sgRNA-rsfS_nluc	pCDF_PJ23119_sgRNA-rsfS_nluc	This study
pCDF_sgRNA-lepA_nluc	pCDF_PJ23119_sgRNA-lepA_nluc	This study
pCDF_RfxgRNA-ibaG sp	pCDF_PJ23119_RfxgRNA-ibaG sp_TL3S2P21	This study
pCDF_RfxgRNA-secG sp	pCDF_PJ23119_RfxgRNA-secG sp_TL3S2P21	This study
pCDF_RfxgRNA-rlmE sp	pCDF_PJ23119_RfxgRNA-rlmE sp_TL3S2P21	This study
pCDF_RfxgRNA-rsfS sp	pCDF_PJ23119_RfxgRNA-rsfS sp_TL3S2P21	This study
pCDF_RfxgRNA-lepA sp	pCDF_PJ23119_RfxgRNA-lepA sp_TL3S2P21	This study
pCDF_RfxgRNA(DRS01)-mCherry sp1	pCDF_PJ23119_RfxgRNA(DRS01)-mCherry sp1_TL3S2P21	This study
pCDF_RfxgRNA(DRS02)-mCherry sp1	pCDF_PJ23119_RfxgRNA(DRS02)-mCherry sp1_TL3S2P21	This study
pCDF_RfxgRNA(DRS03)-mCherry sp1	pCDF_PJ23119_RfxgRNA(DRS03)-mCherry sp1_TL3S2P21	This study
pCDF_RfxgRNA(DRS04)-mCherry sp1	pCDF_PJ23119_RfxgRNA(DRS04)-mCherry sp1_TL3S2P21	This study
pCDF_RfxgRNA(DRS05)-mCherry sp1	pCDF_PJ23119_RfxgRNA(DRS05)-mCherry sp1_TL3S2P21	This study
pCDF_RfxgRNA(DRS06)-mCherry sp1	pCDF_PJ23119_RfxgRNA(DRS06)-mCherry sp1_TL3S2P21	This study
pCDF_RfxgRNA(DRS07)-mCherry sp1	pCDF_PJ23119_RfxgRNA(DRS07)-mCherry sp1_TL3S2P21	This study
pCDF_RfxgRNA(DRS08)-mCherry sp1	pCDF_PJ23119_RfxgRNA(DRS08)-mCherry sp1_TL3S2P21	This study
pCDF_RfxgRNA(DRS09)-mCherry sp1	pCDF_PJ23119_RfxgRNA(DRS09)-mCherry sp1_TL3S2P21	This study
pCDF_RfxgRNA(DRS10)-mCherry sp1	pCDF_PJ23119_RfxgRNA(DRS10)-mCherry sp1_TL3S2P21	This study
pCDF_RfxgRNA(DRS11)-mCherry sp1	pCDF_PJ23119_RfxgRNA(DRS11)-mCherry sp1_TL3S2P21	This study
pCDF_RfxgRNA(DRS12)-mCherry sp1	pCDF_PJ23119_RfxgRNA(DRS12)-mCherry sp1_TL3S2P21	This study
pCDF_RfxgRNA(DRS13)-mCherry sp1	pCDF_PJ23119_RfxgRNA(DRS13)-mCherry sp1_TL3S2P21	This study
pCDF_RfxgRNA(DRS14)-mCherry sp1	pCDF_PJ23119_RfxgRNA(DRS14)-mCherry sp1_TL3S2P21	This study
pCDF_RfxgRNA(DRS15)-mCherry sp1	pCDF_PJ23119_RfxgRNA(DRS15)-mCherry sp1_TL3S2P21	This study
pCDF_RfxgRNA(DRS16)-mCherry sp1	pCDF_PJ23119_RfxgRNA(DRS16)-mCherry sp1_TL3S2P21	This study
pCDF_RfxgRNA(DRS17)-mCherry sp1	pCDF_PJ23119_RfxgRNA(DRS17)-mCherry sp1_TL3S2P21	This study
pCDF_RfxgRNA(DRS18)-mCherry sp1	pCDF_PJ23119_RfxgRNA(DRS18)-mCherry sp1_TL3S2P21	This study
pCDF_RfxgRNA(DRS19)-mCherry sp1	pCDF_PJ23119_RfxgRNA(DRS19)-mCherry sp1_TL3S2P21	This study
pCDF_RfxgRNA(DRS20)-mCherry sp1	pCDF_PJ23119_RfxgRNA(DRS20)-mCherry sp1_TL3S2P21	This study
pCDF_RfxgRNA(DRS21)-mCherry sp1	pCDF_PJ23119_RfxgRNA(DRS21)-mCherry sp1_TL3S2P21	This study
pCDF_RfxgRNA(DRS22)-mCherry sp1	pCDF_PJ23119_RfxgRNA(DRS22)-mCherry sp1_TL3S2P21	This study
pCDF_RfxgRNA(DRS23)-mCherry sp1	pCDF_PJ23119_RfxgRNA(DRS23)-mCherry sp1_TL3S2P21	This study
pCDF_RfxgRNA(DRS24)-mCherry sp1	pCDF_PJ23119_RfxgRNA(DRS24)-mCherry sp1_TL3S2P21	This study
pCDF_RfxgRNA(DRS25)-mCherry sp1	pCDF_PJ23119_RfxgRNA(DRS25)-mCherry sp1_TL3S2P21	This study
pCDF_RfxgRNA(DRS26)-mCherry sp1	pCDF_PJ23119_RfxgRNA(DRS26)-mCherry sp1_TL3S2P21	This study
pCDF_RfxgRNA(DRS27)-mCherry sp1	pCDF_PJ23119_RfxgRNA(DRS27)-mCherry sp1_TL3S2P21	This study
pCDF_RfxgRNA(DRS28)-mCherry sp1	pCDF_PJ23119_RfxgRNA(DRS28)-mCherry sp1_TL3S2P21	This study
pCDF_RfxgRNA(DRS29)-mCherry sp1	pCDF_PJ23119_RfxgRNA(DRS29)-mCherry sp1_TL3S2P21	This study
pCDF_RfxgRNA(DRF01)-mCherry sp1	pCDF_PJ23119_RfxgRNA(DRF01)-mCherry sp1_TL3S2P21	This study
pCDF_RfxgRNA(DRF02)-mCherry sp1	pCDF_PJ23119_RfxgRNA(DRF02)-mCherry sp1_TL3S2P21	This study
pCDF_RfxgRNA(DRF03)-mCherry sp1	pCDF_PJ23119_RfxgRNA(DRF03)-mCherry sp1_TL3S2P21	This study
pCDF_RfxgRNA(DRF04)-mCherry sp1	pCDF_PJ23119_RfxgRNA(DRF04)-mCherry sp1_TL3S2P21	This study
pCDF_RfxgRNA(DRF05)-mCherry sp1	pCDF_PJ23119_RfxgRNA(DRF05)-mCherry sp1_TL3S2P21	This study
pCDF_RfxgRNA(DRF06)-mCherry sp1	pCDF_PJ23119_RfxgRNA(DRF06)-mCherry sp1_TL3S2P21	This study
pCDF_RfxgRNA(DRF07)-mCherry sp1	pCDF_PJ23119_RfxgRNA(DRF07)-mCherry sp1_TL3S2P21	This study
pCDF_RfxgRNA(DRF08)-mCherry sp1	pCDF_PJ23119_RfxgRNA(DRF08)-mCherry sp1_TL3S2P21	This study
pCDF_RfxgRNA(DRF09)-mCherry sp1	pCDF_PJ23119_RfxgRNA(DRF09)-mCherry sp1_TL3S2P21	This study
pCDF_RfxgRNA(DRF10)-mCherry sp1	pCDF_PJ23119_RfxgRNA(DRF10)-mCherry sp1_TL3S2P21	This study
pCDF_RfxgRNA(DRF11)-mCherry sp1	pCDF_PJ23119_RfxgRNA(DRF11)-mCherry sp1_TL3S2P21	This study
pCDF_RfxgRNA(DRF12)-mCherry sp1	pCDF_PJ23119_RfxgRNA(DRF12)-mCherry sp1_TL3S2P21	This study
pCDF_RfxgRNA(DRF13)-mCherry sp1	pCDF_PJ23119_RfxgRNA(DRF13)-mCherry sp1_TL3S2P21	This study
pCDF_RfxgRNA(DRF14)-mCherry sp1	pCDF_PJ23119_RfxgRNA(DRF14)-mCherry sp1_TL3S2P21	This study
pCDF_RfxgRNA(DRF15)-mCherry sp1	pCDF_PJ23119_RfxgRNA(DRF15)-mCherry sp1_TL3S2P21	This study
pCDF_RfxgRNA(DRF16)-mCherry sp1	pCDF_PJ23119_RfxgRNA(DRF16)-mCherry sp1_TL3S2P21	This study
pCDF_RfxgRNA(DRF17)-mCherry sp1	pCDF_PJ23119_RfxgRNA(DRF17)-mCherry sp1_TL3S2P21	This study
pCDF_RfxgRNA(DRF18)-mCherry sp1	pCDF_PJ23119_RfxgRNA(DRF18)-mCherry sp1_TL3S2P21	This study
pCDF_RfxgRNA(DRB01)-mCherry sp1	pCDF_PJ23119_RfxgRNA(DRB01)-mCherry sp1_TL3S2P21	This study
pCDF_RfxgRNA(DRB02)-mCherry sp1	pCDF_PJ23119_RfxgRNA(DRB02)-mCherry sp1_TL3S2P21	This study
pCDF_RfxgRNA(DRB03)-mCherry sp1	pCDF_PJ23119_RfxgRNA(DRB03)-mCherry sp1_TL3S2P21	This study
pCDF_RfxgRNA(DRB04)-mCherry sp1	pCDF_PJ23119_RfxgRNA(DRB04)-mCherry sp1_TL3S2P21	This study
pCDF_RfxgRNA(DRB05)-mCherry sp1	pCDF_PJ23119_RfxgRNA(DRB05)-mCherry sp1_TL3S2P21	This study
pCDF_RfxgRNA(DRB06)-mCherry sp1	pCDF_PJ23119_RfxgRNA(DRB06)-mCherry sp1_TL3S2P21	This study
pCDF_RfxgRNA(DRS12)-GFP sp1	pCDF_PJ23119_RfxgRNA(DRS12)-GFP sp1_TL3S2P21	This study
pCDF_RfxgRNA(DRS14)-GFP sp1	pCDF_PJ23119_RfxgRNA(DRS14)-GFP sp1_TL3S2P21	This study
pCDF_RfxgRNA(DRS15)-GFP sp1	pCDF_PJ23119_RfxgRNA(DRS15)-GFP sp1_TL3S2P21	This study
pCDF_RfxgRNA(DRS16)-GFP sp1	pCDF_PJ23119_RfxgRNA(DRS16)-GFP sp1_TL3S2P21	This study
pCDF_RfxgRNA(DRS17)-GFP sp1	pCDF_PJ23119_RfxgRNA(DRS17)-GFP sp1_TL3S2P21	This study
pCDF_RfxgRNA(DRS19)-GFP sp1	pCDF_PJ23119_RfxgRNA(DRS19)-GFP sp1_TL3S2P21	This study
pCDF_RfxgRNA(DRS25)-GFP sp1	pCDF_PJ23119_RfxgRNA(DRS25)-GFP sp1_TL3S2P21	This study
pCDF_RfxgRNA(DRF01)-GFP sp1	pCDF_PJ23119_RfxgRNA(DRF01)-GFP sp1_TL3S2P21	This study
pCDF_RfxgRNA(DRS12)-nanoluc sp1	pCDF_PJ23119_RfxgRNA(DRS12)-nanoluc sp1_TL3S2P21	This study
pCDF_RfxgRNA(DRS14)-nanoluc sp1	pCDF_PJ23119_RfxgRNA(DRS14)-nanoluc sp1_TL3S2P21	This study
pCDF_RfxgRNA(DRS15)-nanoluc sp1	pCDF_PJ23119_RfxgRNA(DRS15)-nanoluc sp1_TL3S2P21	This study
pCDF_RfxgRNA(DRS16)-nanoluc sp1	pCDF_PJ23119_RfxgRNA(DRS16)-nanoluc sp1_TL3S2P21	This study
pCDF_RfxgRNA(DRS17)-nanoluc sp1	pCDF_PJ23119_RfxgRNA(DRS17)-nanoluc sp1_TL3S2P21	This study
pCDF_RfxgRNA(DRS19)-nanoluc sp1	pCDF_PJ23119_RfxgRNA(DRS19)-nanoluc sp1_TL3S2P21	This study
pCDF_RfxgRNA(DRS25)-nanoluc sp1	pCDF_PJ23119_RfxgRNA(DRS25)-nanoluc sp1_TL3S2P21	This study
pCDF_RfxgRNA(DRF01)-nanoluc sp1	pCDF_PJ23119_RfxgRNA(DRF01)-nanoluc sp1_TL3S2P21	This study
pACYC_dRfx_PJ23100_mCherry_RfxgRNA mCherry NT	pACYC_tetR_Ptet_dead-RfxCas13d_TrrnBT1_PJ23100_mCherry_TL3S2P56_PJ23119_RfxgRNA-BsaI site_TL3S2P21	This study
pACYC_dRfx_PJ23100_mCherry_RfxgRNA mCherry sp1	pACYC_tetR_Ptet_dead-RfxCas13d_TrrnBT1_PJ23100_mCherry_TL3S2P56_PJ23119_RfxgRNA-mCherry sp1_TL3S2P21	This study
pACYC_dRfx_PJ23100_mCherry_RfxgRNA(DRS10) mCherry sp1	pACYC_tetR_Ptet_dead-RfxCas13d_TrrnBT1_PJ23100_mCherry_TL3S2P56_PJ23119_RfxgRNA(DRS10)-mCherry sp1_TL3S2P21	This study
pACYC_dRfx_PJ23100_mCherry_RfxgRNA(DRS11) mCherry sp1	pACYC_tetR_Ptet_dead-RfxCas13d_TrrnBT1_PJ23100_mCherry_TL3S2P56_PJ23119_RfxgRNA(DRS11)-mCherry sp1_TL3S2P21	This study
pACYC_dRfx_PJ23100_mCherry_RfxgRNA(DRS12) mCherry sp1	pACYC_tetR_Ptet_dead-RfxCas13d_TrrnBT1_PJ23100_mCherry_TL3S2P56_PJ23119_RfxgRNA(DRS12)-mCherry sp1_TL3S2P21	This study
pACYC_dRfx_PJ23100_mCherry_RfxgRNA(DRS13) mCherry sp1	pACYC_tetR_Ptet_dead-RfxCas13d_TrrnBT1_PJ23100_mCherry_TL3S2P56_PJ23119_RfxgRNA(DRS13)-mCherry sp1_TL3S2P21	This study
pACYC_dRfx_PJ23100_mCherry_RfxgRNA(DRS14) mCherry sp1	pACYC_tetR_Ptet_dead-RfxCas13d_TrrnBT1_PJ23100_mCherry_TL3S2P56_PJ23119_RfxgRNA(DRS14)-mCherry sp1_TL3S2P21	This study
pACYC_dRfx_PJ23100_mCherry_RfxgRNA(DRS15) mCherry sp1	pACYC_tetR_Ptet_dead-RfxCas13d_TrrnBT1_PJ23100_mCherry_TL3S2P56_PJ23119_RfxgRNA(DRS15)-mCherry sp1_TL3S2P21	This study
pACYC_dRfx_PJ23100_mCherry_RfxgRNA(DRS17) mCherry sp1	pACYC_tetR_Ptet_dead-RfxCas13d_TrrnBT1_PJ23100_mCherry_TL3S2P56_PJ23119_RfxgRNA(DRS17)-mCherry sp1_TL3S2P21	This study
pACYC_dRfx_PJ23100_mCherry_RfxgRNA(DRS19) mCherry sp1	pACYC_tetR_Ptet_dead-RfxCas13d_TrrnBT1_PJ23100_mCherry_TL3S2P56_PJ23119_RfxgRNA(DRS19)-mCherry sp1_TL3S2P21	This study
pACYC_dRfx_PJ23100_mCherry_RfxgRNA(DRS21) mCherry sp1	pACYC_tetR_Ptet_dead-RfxCas13d_TrrnBT1_PJ23100_mCherry_TL3S2P56_PJ23119_RfxgRNA(DRS21)-mCherry sp1_TL3S2P21	This study
pACYC_dRfx_PJ23100_mCherry_RfxgRNA(DRS22) mCherry sp1	pACYC_tetR_Ptet_dead-RfxCas13d_TrrnBT1_PJ23100_mCherry_TL3S2P56_PJ23119_RfxgRNA(DRS22)-mCherry sp1_TL3S2P21	This study
pACYC_dRfx_PJ23100_mCherry_RfxgRNA(DRS25) mCherry sp1	pACYC_tetR_Ptet_dead-RfxCas13d_TrrnBT1_PJ23100_mCherry_TL3S2P56_PJ23119_RfxgRNA(DRS25)-mCherry sp1_TL3S2P21	This study
pACYC_dRfx_PJ23100_mCherry_RfxgRNA(DRF01) mCherry sp1	pACYC_tetR_Ptet_dead-RfxCas13d_TrrnBT1_PJ23100_mCherry_TL3S2P56_PJ23119_RfxgRNA(DRF01)-mCherry sp1_TL3S2P21	This study
pACYC_dRfx_PJ23100_mCherry_RfxgRNA(DRF02) mCherry sp1	pACYC_tetR_Ptet_dead-RfxCas13d_TrrnBT1_PJ23100_mCherry_TL3S2P56_PJ23119_RfxgRNA(DRF02)-mCherry sp1_TL3S2P21	This study
pET_Ptac-mcr	pET_Ptac_mcr(N940V/K1106W/S1114R)	This study
pCDF_RfxgRNA-ldhA sp	pCDF_PJ23119_RfxgRNA-ldhA sp_TL3S2P21	This study
pCDF_RfxgRNA-pflB sp	pCDF_PJ23119_RfxgRNA-pflB sp_TL3S2P21	This study
pCDF_RfxgRNA-poxB sp	pCDF_PJ23119_RfxgRNA-poxB sp_TL3S2P21	This study
pCDF_RfxgRNA-acnB sp	pCDF_PJ23119_RfxgRNA-acnB sp_TL3S2P21	This study
pCDF_RfxgRNA-gapA sp	pCDF_PJ23119_RfxgRNA-gapA sp_TL3S2P21	This study
pCDF_RfxgRNA-zwf sp	pCDF_PJ23119_RfxgRNA-zwf sp_TL3S2P21	This study
pCDF_RfxgRNA-pgi sp	pCDF_PJ23119_RfxgRNA-pgi sp_TL3S2P21	This study
pCDF_RfxgRNA-pfkA sp	pCDF_PJ23119_RfxgRNA-pfkA sp_TL3S2P21	This study
pCDF_RfxgRNA-pfkB sp	pCDF_PJ23119_RfxgRNA-pfkB sp_TL3S2P21	This study
pCDF_RfxgRNA-serC sp	pCDF_PJ23119_RfxgRNA-serC sp_TL3S2P21	This study
pCDF_RfxgRNA-eno sp	pCDF_PJ23119_RfxgRNA-eno sp_TL3S2P21	This study
pCDF_RfxgRNA-pps sp	pCDF_PJ23119_RfxgRNA-pps sp_TL3S2P21	This study
pCDF_RfxgRNA-pykF sp	pCDF_PJ23119_RfxgRNA-pykF sp_TL3S2P21	This study
pCDF_RfxgRNA-aroG sp	pCDF_PJ23119_RfxgRNA-aroG sp_TL3S2P21	This study
pCDF_RfxgRNA-aceE sp	pCDF_PJ23119_RfxgRNA-aceE sp_TL3S2P21	This study
pCDF_RfxgRNA-aceF sp	pCDF_PJ23119_RfxgRNA-aceF sp_TL3S2P21	This study
pCDF_RfxgRNA-ackA sp	pCDF_PJ23119_RfxgRNA-ackA sp_TL3S2P21	This study
pCDF_RfxgRNA-ppc sp	pCDF_PJ23119_RfxgRNA-ppc sp_TL3S2P21	This study
pCDF_RfxgRNA-gltA sp	pCDF_PJ23119_RfxgRNA-gltA sp_TL3S2P21	This study
pCDF_RfxgRNA-sucC sp	pCDF_PJ23119_RfxgRNA-sucC sp_TL3S2P21	This study
pCDF_RfxgRNA-metB sp	pCDF_PJ23119_RfxgRNA-metB sp_TL3S2P21	This study
pCDF_RfxgRNA-sdhC sp	pCDF_PJ23119_RfxgRNA-sdhC sp_TL3S2P21	This study
pCDF_RfxgRNA-mdh sp	pCDF_PJ23119_RfxgRNA-mdh sp_TL3S2P21	This study
pCDF_RfxgRNA-fumC sp	pCDF_PJ23119_RfxgRNA-fumC sp_TL3S2P21	This study
pCDF_RfxgRNA-aspC sp	pCDF_PJ23119_RfxgRNA-aspC sp_TL3S2P21	This study
pCDF_RfxgRNA-murE sp	pCDF_PJ23119_RfxgRNA-murE sp_TL3S2P21	This study
pCDF_RfxgRNA-yfbQ sp	pCDF_PJ23119_RfxgRNA-yfbQ sp_TL3S2P21	This study
pCDF_RfxgRNA-leuB sp	pCDF_PJ23119_RfxgRNA-leuB sp_TL3S2P21	This study
pCDF_RfxgRNA-leuC sp	pCDF_PJ23119_RfxgRNA-leuC sp_TL3S2P21	This study
pCDF_RfxgRNA-leuD sp	pCDF_PJ23119_RfxgRNA-leuD sp_TL3S2P21	This study
pCDF_RfxgRNA-ilvM sp	pCDF_PJ23119_RfxgRNA-ilvM sp_TL3S2P21	This study
pCDF_RfxgRNA-ilvC sp	pCDF_PJ23119_RfxgRNA-ilvC sp_TL3S2P21	This study
pCDF_RfxgRNA-ilvD sp	pCDF_PJ23119_RfxgRNA-ilvD sp_TL3S2P21	This study
pCDF_RfxgRNA-fabD sp	pCDF_PJ23119_RfxgRNA-fabD sp_TL3S2P21	This study
pCDF_RfxgRNA-fabH sp	pCDF_PJ23119_RfxgRNA-fabH sp_TL3S2P21	This study
pCDF_RfxgRNA-fabG sp	pCDF_PJ23119_RfxgRNA-fabG sp_TL3S2P21	This study
pCDF_RfxgRNA-fabB sp	pCDF_PJ23119_RfxgRNA-fabB sp_TL3S2P21	This study
pCDF_RfxgRNA-fabF sp	pCDF_PJ23119_RfxgRNA-fabF sp_TL3S2P21	This study
pCDF_RfxgRNA-fabI spv1	pCDF_PJ23119_RfxgRNA-fabI spv1_TL3S2P21	This study
pCDF_RfxgRNA-fabI spv2	pCDF_PJ23119_RfxgRNA-fabI spv2_TL3S2P21	This study
pCDF_RfxgRNA-fabA sp	pCDF_PJ23119_RfxgRNA-fabA sp_TL3S2P21	This study
pCDF_RfxgRNA-fabZ sp	pCDF_PJ23119_RfxgRNA-fabZ sp_TL3S2P21	This study
pCDF_RfxgRNA-fadR sp	pCDF_PJ23119_RfxgRNA-fadR sp_TL3S2P21	This study
pCDF_RfxgRNA-cytR sp	pCDF_PJ23119_RfxgRNA-cytR sp_TL3S2P21	This study
pCDF_RfxgRNA-fmt sp	pCDF_PJ23119_RfxgRNA-fmt sp_TL3S2P21	This study
pCDF_RfxgRNA-purB sp	pCDF_PJ23119_RfxgRNA-purB sp_TL3S2P21	This study
pCDF_RfxgRNA-araA sp	pCDF_PJ23119_RfxgRNA-araA sp_TL3S2P21	This study
pCDF_RfxgRNA-pyrF sp	pCDF_PJ23119_RfxgRNA-pyrF sp_TL3S2P21	This study
pCDF_RfxgRNA-hycI sp	pCDF_PJ23119_RfxgRNA-hycI sp_TL3S2P21	This study
pCDF_RfxgRNA-aceE sp_RfxgRNA-fabI spv1	pCDF_PJ23119_RfxgRNA-aceE sp_TL3S2P21_PJ23119_RfxgRNA-fabI spv1_TL3S2P21	This study
pCDF_RfxgRNA-aceE sp_RfxgRNA-fabZ sp	pCDF_PJ23119_RfxgRNA-aceE sp_TL3S2P21_PJ23119_RfxgRNA-fabZ sp_TL3S2P21	This study
pCDF_RfxgRNA-aceE sp_RfxgRNA-metB sp	pCDF_PJ23119_RfxgRNA-aceE sp_TL3S2P21_PJ23119_RfxgRNA-metBsp_TL3S2P21	This study
pCDF_RfxgRNA-pfkB sp_RfxgRNA-fabI spv1	pCDF_PJ23119_RfxgRNA-pfkB sp_TL3S2P21_PJ23119_RfxgRNA-fabI spv1_TL3S2P21	This study
pCDF_RfxgRNA-pfkB sp_RfxgRNA-fabZ sp	pCDF_PJ23119_RfxgRNA-pfkB sp_TL3S2P21_PJ23119_RfxgRNA-fabZ sp_TL3S2P21	This study
pCDF_RfxgRNA-pfkBsp_RfxgRNA-metB sp	pCDF_PJ23119_RfxgRNA-pfkB sp_TL3S2P21_PJ23119_RfxgRNA-metBsp_TL3S2P21	This study
pCDF_RfxgRNA-metB sp_RfxgRNA-fabI spv1	pCDF_PJ23119_RfxgRNA-metB sp_TL3S2P21_PJ23119_RfxgRNA-fabI spv1_TL3S2P21	This study
pCDF_RfxgRNA-metB sp_RfxgRNA-fabZ sp	pCDF_PJ23119_RfxgRNA-metB sp_TL3S2P21_PJ23119_RfxgRNA-fabZ sp_TL3S2P21	This study
pCDF_RfxgRNA(DRS05)-fabI spv1	pCDF_PJ23119_RfxgRNA(DRS05)-fabI spv1_TL3S2P21	This study
pCDF_RfxgRNA(DRS10)-fabI spv1	pCDF_PJ23119_RfxgRNA(DRS10)-fabI spv1_TL3S2P21	This study
pCDF_RfxgRNA(DRS12)-fabI spv1	pCDF_PJ23119_RfxgRNA(DRS12)-fabI spv1_TL3S2P21	This study
pCDF_RfxgRNA(DRS15)-fabI spv1	pCDF_PJ23119_RfxgRNA(DRS15)-fabI spv1_TL3S2P21	This study
pCDF_RfxgRNA(DRS19)-fabI spv1	pCDF_PJ23119_RfxgRNA(DRS19)-fabI spv1_TL3S2P21	This study
pCDF_RfxgRNA(DRS22)-fabI spv1	pCDF_PJ23119_RfxgRNA(DRS22)-fabI spv1_TL3S2P21	This study
pCDF_RfxgRNA(DRS25)-fabI spv1	pCDF_PJ23119_RfxgRNA(DRS25)-fabI spv1_TL3S2P21	This study
pCDF_RfxgRNA(DRS05)-fabI spv2	pCDF_PJ23119_RfxgRNA(DRS05)-fabI spv2_TL3S2P21	This study
pCDF_RfxgRNA(DRS10)-fabI spv2	pCDF_PJ23119_RfxgRNA(DRS10)-fabI spv2_TL3S2P21	This study
pCDF_RfxgRNA(DRS12)-fabI spv2	pCDF_PJ23119_RfxgRNA(DRS12)-fabI spv2_TL3S2P21	This study
pCDF_RfxgRNA(DRS15)-fabI spv2	pCDF_PJ23119_RfxgRNA(DRS15)-fabI spv2_TL3S2P21	This study
pCDF_RfxgRNA(DRS19)-fabI spv2	pCDF_PJ23119_RfxgRNA(DRS19)-fabI spv2_TL3S2P21	This study
pCDF_RfxgRNA(DRS22)-fabI spv2	pCDF_PJ23119_RfxgRNA(DRS22)-fabI spv2_TL3S2P21	This study
pCDF_RfxgRNA(DRS25)-fabI spv2	pCDF_PJ23119_RfxgRNA(DRS25)-fabI spv2_TL3S2P21	This study
