# Supplementary material for: Tunable translation-level CRISPR interference by dCas13 and engineered gRNA in bacteria
Source: Nat Commun. 2024 Jun 22;15:5319. doi: 10.1038/s41467-024-49642-x (PMC11193725; doi:10.1038/s41467-024-49642-x)
Supplement: Supplementary file 5 — Supplementary Data 2 [file 41467_2024_49642_MOESM5_ESM.xlsx]

## Sheet: Supplementary Data 2. 
Supplementary Data 2. Primers used in this study
Name	Sequence (5¢–3¢)a, b
tetR_BciVI_F	tcgtcgtatcccactacggatccttcattatggtgaaagttggaac
Ptet_RBS_GA_R	gataaagacctcctaattttgaattcttgtcgacttctctatcactgatagggag
rrnBT1_RBS_F	aagaattcaaaattaggaggtctttatcgagctctaaggatctccaggcatc
rrnBT1_pACYC_GA_R	tgcttctcaaatgcctgagggagagcgttcaccgacaaac
LbuCas13a_NTD_GA_F	agtgatagagaagtcgacaagaattcaaaattaggaggtctttatcatgaaagtgacgaaggtaggag
LbuCas13a_CTD_GA_R	atgcctggagatccttagagctcttagttttcagactttttctcttcc
BzCas13b_NTD_GA_F	agtgatagagaagtcgacaagaattcaaaattaggaggtctttatcatggaaaacaaaacatctttgg
BzCas13b_HEPN1_R	cttagccgtataaaagtttgctaaatctcttacggcttttataatgcc
BzCas13b_HEPN1_F	ttagcaaacttttatacggctaaggaacacggagaggtagaaattacag
BzCas13b_HEPN2_R	gttggctgcaaatttattagcaatataggttaaaacaaaagctttttgttctaaatcgg
BzCas13b_HEPN2_F	atattgctaataaatttgcagccaaccaattacctaaaaaagaattttgggac
BzCas13b_CTD_GA_R	atgcctggagatccttagagctcttactttatcagtgcttctttttcctttttaaatacc
PbCas13b_NTD_GA_F	agtgatagagaagtcgacaagaattcaaaattaggaggtctttatcatgcaaaaacaagataaattatttgtagatagaaagaaaaatg
PbCas13b_HEPN1_R	gtaagcggagtagtagttcgcgagaacctgaagtttttccaagaaaatgaatagaac
PbCas13b_HEPN1_F	ctcgcgaactactactccgcttacaagtattctgaagaatccccaaaaccg
PbCas13b_HEPN2_R	gttggcggaaaaagcatttgccactgcaatcaaactattaacgtaattctttaattccgg
PbCas13b_HEPN2_F	gtggcaaatgctttttccgccaaccagtatcccatgtatgatgcc
PbCas13b_CTD_GA_R	atgcctggagatccttagagctcttagtttttattttctgatttttcaatttcttttatggc
RfxCas13d_NTD_GA_F	agtgatagagaagtcgacaagaattcaaaattaggaggtctttatcatgatcgaaaaaaaaaagtccttcgc
RfxCas13d_CTD_GA_R	atgcctggagatccttagagctcttaggaattgccggacaccttctttttc
SmR_BclI_F	ggtcgttgatcaaagctcgc
SmR_BclI_R	gcgagctttgatcaacgacc
crRNA_LbuCas13a_DR1_R	cggtctcctgttttagtccccttcatttttggggtggtctaaatcgctagcattatacctaggactgagc
crRNA_LbuCas13a_DR2_F	agattggtctccgatttagaccaccccaaaaatgaaggggactaaaacattttcctcaggcatttgagaagc
crRNA_BzCas13b_DR1_R	tcggtctccgttgtgattaccctccaaaatgagagcagttccaacgctagcattatacctaggactgagc
crRNA_BzCas13b_DR2_F	gattggtctcggttggaactgctctcattttggagggtaatcacaacttttcctcaggcatttgagaagc
crRNA_PbuCas13b_DR1_R	tcggtctccgttgtttttacctttcaaaaagaaggcagatgcaacgctagcattatacctaggactgagc
crRNA_PbuCas13b_DR2_F	gattggtctccgttgcatctgccttctttttgaaaggtaaaaacaacttttcctcaggcatttgagaagc
crRNA_RfxCas13d_DR1_R	cggtctccgtttcaaaccccgaccagttggtaggggtttacttgtgctagcattatacctaggactgagc
crRNA_RfxCas13d_DR2_F	gattggtctcgcaagtaaacccctaccaactggtcggggtttgaaacttttcctcaggcatttgagaagc
Lb_NHis(6x)_F	catcatcatcatcatcacagcagcggcaaagtgacgaaggtaggaggc
Bz_NHis(6x)_F	catcatcatcatcatcacagcagcggcgaaaacaaaacatctttggggaataatatttattacaac
Pb_NHis(6x)_F	catcatcatcatcatcacagcagcggccaaaaacaagataaattatttgtagatagaaag
Rfx_NHis(6x)_F	catcatcatcatcatcacagcagcggcatcgaaaaaaaaaagtccttcgc
dCas13_NHis(6x)_R	gctgctgtgatgatgatgatgatggctgctgcccatgataaagacctcctaattttgaattcttg
RfxCas13d_matureRNA_BsaI_F	ggagaccgagattggtctcgcaagttttcctcaggcatttgagaagc
RfxCas13d_matureRNA_BsaI_R	gtttcaaaccccgaccagttggtaggggttgctagcattatacctaggactgagc
L3S2P21_Bsu36I_F	ttttcctcaggctcgggaccaaattccag
L3S2P21_AgeI_R	gtttaccggtggaccaaaacgaaaaaaggc
TJmT_pACYC_Gibson_F	ggtatcgtcgtatcccactacggatcctgccattgcgtgtgtcgaac
mCherryRBS_J23100_Gibson_R	cgtctgctggactatgtactagtttgacggctagctcagtcctaggtacagtgctagcagaaggagtgtcggaaaagg
mCherryRBS_J23106_Gibson_R	cgtctgctggactatgtactagttttacggctagctcagtcctaggtatagtgctagcagaaggagtgtcggaaaagg
mCherryRBS_J23112_Gibson_R	cgtctgctggactatgtactagtctgatagctagctcagtcctagggattatgctagcagaaggagtgtcggaaaagg
mCherryRBS_J23113_Gibson_R	cgtctgctggactatgtactagtctgatggctagctcagtcctagggattatgctagcagaaggagtgtcggaaaagg
TJmT_Pr_GA_F	actagtacatagtccagcagacg
L3S2P21_TJmT_GA_R	gaaagtgggtcttaagacgtcagaatcatataccctggctcg
L3S2P21_pACYC_GA_R	ggtatcgtcgtatcccactacggatccggaccaaaacgaaaaaaggc
UPJ23119_TJmT_GA_F	cggtcacactgcttccggtagtctggtaccgcgcgcctcaaaaagagtattg
RT_mCherry_F	ttccggaaggtttcaagtgg
RT_mCherry_R	gtacgtggttttcacttcagc
RT_GFP_F	aaggccaacttcaagatccg
RT_GFP_R	ttctcgttggggtctttgc
RT_nanoluc_F	cgtaactccgatccaaagga
RT_nanoluc_R	gccatagtgcaggatcacct
RT_ibaG_F	ccatcagcggaccatagacc
RT_ibaG_R	ctctccctccaggaagtcca
RT_secG_F	gccggtgcactcagattttc
RT_secG_R	atatgggagcctccttcgga
RT_rlmE_F	tattgtgaccaaccacccgg
RT_rlmE_R	acaggcacagaaaaaggggt
RT_rsfS_F	cacaacgtggtcagcaatgg
RT_rsfS_R	ggtcaggacatcatcgcctt
RT_lepA_F	gccgtcagacgctttgtagt
RT_lepA_R	aaatggaggcgcaggttctc
mChsp1_invPCR_F	ccatataaaccctcccttttccg
GFPsp2_invPCR_F	atgccataaattacctccttaagattc
nlucsp1_invPCR_F	ccattaatacctcctctatccactc
fabIspv1_invPCR_F	gaaaacccatagctttaatcctt
fabIspv2_invPCR_F	taatccttattgttgatgcttgtc
PJ23119_DRS01_R	gtttcaaatcccgaccagttggtagggattGCTAGCATTATACCTAGGACTGAGC
PJ23119_DRS02_R	gtttcaaattccgaccagttggtaggaattGCTAGCATTATACCTAGGACTGAGC
PJ23119_DRS03_R	gtttcaaatttcgaccagttggtagaaattGCTAGCATTATACCTAGGACTGAGC
PJ23119_DRS04_R	gtttcaaattttgaccagttggtaaaaattGCTAGCATTATACCTAGGACTGAGC
PJ23119_DRS05_R	gtttcaaaccgaccagttggtaggttGCTAGCATTATACCTAGGACTGAGC
PJ23119_DRS06_R	gtttcaaacccgaccagttggtagggttGCTAGCATTATACCTAGGACTGAGC
PJ23119_DRS07_R	gtttcaaaccccggaccagttggtacggggttGCTAGCATTATACCTAGGACTGAGC
PJ23119_DRS08_R	gtttcaaaccccgggaccagttggtaccggggttGCTAGCATTATACCTAGGACTGAGC
PJ23119_DRS09_R	gtttcaaaccccggggaccagttggtacccggggttGCTAGCATTATACCTAGGACTGAGC
PJ23119_DRS10_R	gtttcaaaccctgaccagttggtaggggttGCTAGCATTATACCTAGGACTGAGC
PJ23119_DRS11_R	gtttcaaacctcgaccagttggtaggggttGCTAGCATTATACCTAGGACTGAGC
PJ23119_DRS12_R	gtttcaaactccgaccagttggtaggggttGCTAGCATTATACCTAGGACTGAGC
PJ23119_DRS13_R	gtttcaaatcccgaccagttggtaggggttGCTAGCATTATACCTAGGACTGAGC
PJ23119_DRS14_R	gtttcaaaccttgaccagttggtaggggttGCTAGCATTATACCTAGGACTGAGC
PJ23119_DRS15_R	gtttcaaacttcgaccagttggtaggggttGCTAGCATTATACCTAGGACTGAGC
PJ23119_DRS16_R	gtttcaaattccgaccagttggtaggggttGCTAGCATTATACCTAGGACTGAGC
PJ23119_DRS17_R	gtttcaaactttgaccagttggtaggggttGCTAGCATTATACCTAGGACTGAGC
PJ23119_DRS18_R	gtttcaaatttcgaccagttggtaggggttGCTAGCATTATACCTAGGACTGAGC
PJ23119_DRS19_R	gtttcaaattccgaccagttggtaggggatGCTAGCATTATACCTAGGACTGAGC
PJ23119_DRS20_R	gtttcaagttccgaccagttggtaggggttGCTAGCATTATACCTAGGACTGAGC
PJ23119_DRS21_R	gtttcaaatcccgaccagttggtaggggaaGCTAGCATTATACCTAGGACTGAGC
PJ23119_DRS22_R	gtttcaggtcccgaccagttggtaggggttGCTAGCATTATACCTAGGACTGAGC
PJ23119_DRS23_R	gtttcaaattttgaccagttggtaggggttGCTAGCATTATACCTAGGACTGAGC
PJ23119_DRS24_R	gtttcaaactttgaccagttggtagggattGCTAGCATTATACCTAGGACTGAGC
PJ23119_DRS25_R	gtttcaaatttcgaccagttggtaagggttGCTAGCATTATACCTAGGACTGAGC
PJ23119_DRS26_R	gtttcaaatttcgaccagttggtaggggatGCTAGCATTATACCTAGGACTGAGC
PJ23119_DRS27_R	gtttcaagtttcgaccagttggtaggggttGCTAGCATTATACCTAGGACTGAGC
PJ23119_DRS28_R	gtttcaaattccgaccagttggtaggggaaGCTAGCATTATACCTAGGACTGAGC
PJ23119_DRS29_R	gtttcaggttccgaccagttggtaggggttGCTAGCATTATACCTAGGACTGAGC
PJ23119_DRB01_R	gtttcaaaccccgaccagttggttggggttGCTAGCATTATACCTAGGACTGAGC
PJ23119_DRB02_R	gtttcaaaccccgaccagttggtcggggttGCTAGCATTATACCTAGGACTGAGC
PJ23119_DRB03_R	gtttcaaaccccgaccagttggtgggggttGCTAGCATTATACCTAGGACTGAGC
PJ23119_DRB04_R	gtttcaaacccctaccagttggtaggggttGCTAGCATTATACCTAGGACTGAGC
PJ23119_DRB05_R	gtttcaaaccccaaccagttggtaggggttGCTAGCATTATACCTAGGACTGAGC
PJ23119_DRB06_R	gtttcaaacccccaccagttggtaggggttGCTAGCATTATACCTAGGACTGAGC
PJ23119_DRF01_R	gtttctaaccccgaccagttggtaggggttGCTAGCATTATACCTAGGACTGAGC
PJ23119_DRF02_R	gtttccaaccccgaccagttggtaggggttGCTAGCATTATACCTAGGACTGAGC
PJ23119_DRF03_R	gtttcgaaccccgaccagttggtaggggttGCTAGCATTATACCTAGGACTGAGC
PJ23119_DRF04_R	gttttaaaccccgaccagttggtaggggttGCTAGCATTATACCTAGGACTGAGC
PJ23119_DRF05_R	gtttaaaaccccgaccagttggtaggggttGCTAGCATTATACCTAGGACTGAGC
PJ23119_DRF06_R	gtttgaaaccccgaccagttggtaggggttGCTAGCATTATACCTAGGACTGAGC
PJ23119_DRF07_R	gttacaaaccccgaccagttggtaggggttGCTAGCATTATACCTAGGACTGAGC
PJ23119_DRF08_R	gttccaaaccccgaccagttggtaggggttGCTAGCATTATACCTAGGACTGAGC
PJ23119_DRF09_R	gttgcaaaccccgaccagttggtaggggttGCTAGCATTATACCTAGGACTGAGC
PJ23119_DRF10_R	gtatcaaaccccgaccagttggtaggggttGCTAGCATTATACCTAGGACTGAGC
PJ23119_DRF11_R	gtctcaaaccccgaccagttggtaggggttGCTAGCATTATACCTAGGACTGAGC
PJ23119_DRF12_R	gtgtcaaaccccgaccagttggtaggggttGCTAGCATTATACCTAGGACTGAGC
PJ23119_DRF13_R	gattcaaaccccgaccagttggtaggggttGCTAGCATTATACCTAGGACTGAGC
PJ23119_DRF14_R	gcttcaaaccccgaccagttggtaggggttGCTAGCATTATACCTAGGACTGAGC
PJ23119_DRF15_R	ggttcaaaccccgaccagttggtaggggttGCTAGCATTATACCTAGGACTGAGC
PJ23119_DRF16_R	ttttcaaaccccgaccagttggtaggggttGCTAGCATTATACCTAGGACTGAGC
PJ23119_DRF17_R	atttcaaaccccgaccagttggtaggggttGCTAGCATTATACCTAGGACTGAGC
PJ23119_DRF18_R	ctttcaaaccccgaccagttggtaggggttGCTAGCATTATACCTAGGACTGAGC
Ptac_EcoNI_F	acgctctcccttatgcgactcctgcattaggttgacaattaatcatcggctcg
mcr_AvrII_R	gttattgctcagcggtggcagcagcctaggttacacggtaatcgcccgtc
a Capitalized letters indicate complementary sequences to the J23119 promoter.
b Primers whose name begins with “RT” were used for RT-qPCR.
