# Supplementary material for: Tunable translation-level CRISPR interference by dCas13 and engineered gRNA in bacteria
Source: Nat Commun. 2024 Jun 22;15:5319. doi: 10.1038/s41467-024-49642-x (PMC11193725; doi:10.1038/s41467-024-49642-x)
Supplement: Supplementary file 6 — Supplementary Data 3 [file 41467_2024_49642_MOESM6_ESM.xlsx]

## Sheet: Supplementary Data 3. 
Supplementary Data 3. Spacers and DR sequences used in this study
Name	Sequence (5¢–3¢)
Spacersa,b
mCherry sp1	ccatataaaccctcccttttccgacactcct
mCherry sp2	tagccatataaaccctcccttttccgacact
mCherry sp3	taataatagccatataaaccctcccttttcc
mCherry sp4	tctttaataatagccatataaaccctccctt
mCherry sp5	gcatgaactctttaataatagccatataaac
mCherry sp6	taaaacgcatgaactctttaataatagccat
GFP sp1	ccataaattacctccttaagattcctgatgt
GFP sp2	atgccataaattacctccttaagattcctga
GFP sp3	ccttagatgccataaattacctccttaagat
GFP sp4	cctcgcccttagatgccataaattacctcct
GFP sp5	acagctcctcgcccttagatgccataaatta
GFP sp6	ctgtaaacagctcctcgcccttagatgccat
nanoluc sp1	ccattaatacctcctctatccactcgcgaag
nanoluc sp2	ataccattaatacctcctctatccactcgcg
nanoluc sp3	gtaaataccattaatacctcctctatccact
nanoluc sp4	cctccagagtaaataccattaatacctcctc
nanoluc sp5	caaaatcctccagagtaaataccattaatac
nanoluc sp6	ccccaacaaaatcctccagagtaaataccat
mCherry sp1(30)	ccatataaaccctcccttttccgacactcca
mCherry sp1(28)	ccatataaaccctcccttttccgacactgga
mCherry sp1(26)	ccatataaaccctcccttttccgacagagga
mCherry sp1(24)	ccatataaaccctcccttttccgagtgagga
mCherry sp1(22)	ccatataaaccctcccttttccctgtgagga
mCherry sp1(20)	ccatataaaccctcccttttggctgtgagga
mCherry sp1(18)	ccatataaaccctcccttaaggctgtgagga
mCherry sp1(16)	ccatataaaccctcccaaaaggctgtgagga
mCherry sp1(14)	ccatataaaccctcggaaaaggctgtgagga
mCherry sp1(12)	ccatataaacccagggaaaaggctgtgagga
mCherry sp1(10)	ccatataaacggagggaaaaggctgtgagga
mCherry sp1(R27)	ataaaccctcccttttccgacactcct
mCherry sp1(R23)	accctcccttttccgacactcct
mCherry sp1(R20)	ctcccttttccgacactcct
dCas9_mCherry sp	tctgggtgccttcatacgga
dCas9_GFP sp	gccgtccagctcgaccagga
dCas9_nanoluc sp	cctgttcaaggacttggtcc
ibaG sp	attattttccatgggatcttcaa
secG sp	tcatacataatcaacctgttcct
rlmE sp	tacctgtcatttaactttcccat
rsfS sp	ctggagtgctttaccctgcaagt
lepA sp	tcataaagtatgattattgtgcc
dCas9_ibaG sp	ctgaatttcattattttcca
dCas9_secG sp	caaggccaattgccacaata
dCas9_rlmE sp	ctgaagccagcggctggagc
dCas9_rsfS sp	ttttgtcgataacaaaatcc
dCas9_lepA sp	cagacagcgtcgatttaccg
dCas9_ibaG sp_nluc	ctgaacggcttttgagctat
dCas9_secG sp_nluc	tttttagttcgggatatcgc
dCas9_rlmE sp_nluc	tcccggttagggtttacgcc
dCas9_rsfS sp_nluc	tgtatgaactggaaaaactc
dCas9_lepA sp_nluc	aaagacaacaaataaccctt
ldhA sp	tcataagactttctccagtgatgttgaatc
pflB sp	acatgtaacacctaccttcttaagtggatt
poxB sp	ggttctccatctcctgaatgtga
acnB sp	cggttctcctcgctctcattgtc
gapA sp	tcatatattccaccagctatttgttagtga
zwf sp	ccatgtcattctccttaagttaactaaccc
pgi sp	atactcttctgattttgagaatt
pfkA sp	atcatgactacctctgaactttg
pfkB sp	atacgtaccatcatttcctccta
serC sp	tgaagatttgagccatttcccct
eno sp	gattttggacattaggttttcct
pps sp	ttggacatcgaacaatccttttg
pykF sp	atgacagtcttagtctttaagtt
aroG sp	catgtctgttccagtgttgccat
aceE sp	attccttatctatctaataacgttgagttt
aceF sp	ttcttttacctcttacgccagac
ackA sp	acatggaagtacctataattgatacgtggc
ppc sp	accccagacaccccatcttatcg
gltA sp	gtctccttagcgccttattacgt
sucC sp	tcatgtgttctgtccatccttcagtaatcg
metB sp	gcctgtttacgcgtcatgtgatg
sdhC sp	ataacgcccacatgctgttcttattattcc
mdh sp	catcctaaactccttattatatt
fumC sp	tcatggcctgctcctcacctgtt
aspC sp	aatgttctcaaacatgacgaggt
murE sp	atctgccacctgtcccctcgccttgattaa
yfbQ sp	acatgaatcttgaccttttttgc
leuB sp	gtttccttgttgttttcgttgtg
leuC sp	cgttttagccatgattacacccc
leuD sp	ttctctgccatggtgtgctccttatttaat
ilvM sp	atttctccaacatttctgaatta
ilvC sp	tcgtgatgttgtgcttcttattg
ilvD sp	ctttatttactcccagtgtctgt
fabD sp	taatccttatcctagaaacgaac
fabH sp	accaataatcttcgtatacatgt
fabG sp	ttttcctcttttaaagctcgagc
fabB sp	aatacctctgtaagtcgcacata
fabF sp	tacacgacgcttagacacgtttg
fabI spv1	gaaaacccatagctttaatcctt
fabI spv2	taatccttattgttgatgcttgt
fabA sp	ccatgttctctgtaagccttatt
fabZ sp	tcttcctgtcaaaatataagaaa
fadR sp	gaccatagtgagatttccataacacagcaa
cytR sp	tcacactcactcctcgcctggca
fmt sp	gttagttcttatccttaagcccg
purB sp	aattccatagatcacaactccgg
araA sp	attatcgtgtccttatagagtcg
pyrF sp	ccagaccttcttgatgatgggcac
hycI sp	gcaatctcctcaccatcaaatag
DR sequencesc
original DR	aacccctaccaactggtcggggtttgaaac
S01	aaTccctaccaactggtcgggAtttgaaac
S02	aaTTcctaccaactggtcggAAtttgaaac
S03	aaTTTctaccaactggtcgAAAtttgaaac
S04	aaTTTTtaccaactggtcAAAAtttgaaac
S05	aacctaccaactggtcggtttgaaac
S06	aaccctaccaactggtcgggtttgaaac
S07	aaccccgtaccaactggtccggggtttgaaac
S08	aaccccggtaccaactggtcccggggtttgaaac
S09	aaccccgggtaccaactggtccccggggtttgaaac
S10	aacccctaccaactggtcAgggtttgaaac
S11	aacccctaccaactggtcgAggtttgaaac
S12	aacccctaccaactggtcggAgtttgaaac
S13	aacccctaccaactggtcgggAtttgaaac
S14	aacccctaccaactggtcAAggtttgaaac
S15	aacccctaccaactggtcgAAgtttgaaac
S16	aacccctaccaactggtcggAAtttgaaac
S17	aacccctaccaactggtcAAAgtttgaaac
S18	aacccctaccaactggtcgAAAtttgaaac
S19	aTcccctaccaactggtcggAAtttgaaac
S20	aacccctaccaactggtcggAACttgaaac
S21	TTcccctaccaactggtcgggAtttgaaac
S22	aacccctaccaactggtcgggACCtgaaac
S23	aacccctaccaactggtcAAAAtttgaaac
S24	aaTccctaccaactggtcAAAgtttgaaac
S25	aacccTtaccaactggtcgAAAtttgaaac
S26	aTcccctaccaactggtcgAAAtttgaaac
S27	aacccctaccaactggtcgAAACttgaaac
S28	TTcccctaccaactggtcggAAtttgaaac
S29	aacccctaccaactggtcggAACCtgaaac
B01	aaccccAaccaactggtcggggtttgaaac
B02	aaccccGaccaactggtcggggtttgaaac
B03	aaccccCaccaactggtcggggtttgaaac
B04	aacccctaccaactggtAggggtttgaaac
B05	aacccctaccaactggtTggggtttgaaac
B06	aacccctaccaactggtGggggtttgaaac
F01	aacccctaccaactggtcggggttAgaaac
F02	aacccctaccaactggtcggggttGgaaac
F03	aacccctaccaactggtcggggttCgaaac
F04	aacccctaccaactggtcggggtttAaaac
F05	aacccctaccaactggtcggggtttTaaac
F07	aacccctaccaactggtcggggtttCaaac
F07	aacccctaccaactggtcggggtttgTaac
F08	aacccctaccaactggtcggggtttgGaac
F09	aacccctaccaactggtcggggtttgCaac
F10	aacccctaccaactggtcggggtttgaTac
F11	aacccctaccaactggtcggggtttgaGac
F12	aacccctaccaactggtcggggtttgaCac
F13	aacccctaccaactggtcggggtttgaaTc
F14	aacccctaccaactggtcggggtttgaaGc
F15	aacccctaccaactggtcggggtttgaaCc
F16	aacccctaccaactggtcggggtttgaaaA
F17	aacccctaccaactggtcggggtttgaaaT
F18	aacccctaccaactggtcggggtttgaaaG
a Spacers whose name begins with “dCas9” were used for dCas9-based Tx-CRISPRi. Other spacers were used for dCas13-based Tl-CRISPRi.
b The dCas9 spacers whose name ends with “nluc” were used for the counterselection of the Cas9 for recombineering the nanoluciferase into the C-terminal domain of the target gene.
c Capitalized letters in the DR sequences represent their mutations against the original DR sequence.
