# Supplementary material for: Tunable translation-level CRISPR interference by dCas13 and engineered gRNA in bacteria
Source: Nat Commun. 2024 Jun 22;15:5319. doi: 10.1038/s41467-024-49642-x (PMC11193725; doi:10.1038/s41467-024-49642-x)
Supplement: Supplementary file 8 — Source Data [file 41467_2024_49642_MOESM8_ESM.xlsx]

## Sheet: Fig 1
	1b. 3 separate graph of mGN sp1~6
	mCherry					GFP					nanoluc						P-value in comparison with NT
	guide RNA	value 1	value 2	value 3	mean	guide RNA	value 1	value 2	value 3	mean	guide RNA	value 1	value 2	value 3	mean		mCherry	sp1	3.17226e-07	GFP	sp1	3.878e-05	nanoluc	sp1	1.37994e-05
	NT	102.688	99.6228	97.6897	100	NT	91.7404	102.973	105.287	100	NT	95.8968	106.659	97.4444	100			sp2	5.19767e-07		sp2	2.42703e-05		sp2	1.49748e-05
	sp1	3.2413	3.7186	3.685	3.5483	sp1	16.5463	17.0362	14.5697	16.0507	sp1	3.1989	3.0788	7.9271	4.73493			sp3	1.62019e-06		sp3	5.15086e-05		sp3	9.55664e-06
	sp2	6.8872	8.9276	8.3903	8.06837	sp2	4.6435	6.8431	6.2131	5.8999	sp2	11.8373	14.5816	12.001	12.8066			sp4	1.68452e-06		sp4	6.52524e-05		sp4	3.16407e-05
	sp3	15.3422	17.4879	13.0834	15.3045	sp3	15.3033	20.0304	19.5413	18.2917	sp3	4.9968	2.7493	3.077	3.6077			sp5	2.35512e-06		sp5	6.27111e-05		sp5	1.20256e-05
	sp4	30.3999	30.8468	32.4632	31.2366	sp4	11.7965	16.7968	20.148	16.2471	sp4	28.767	25.4697	27.6937	27.3101			sp6	1.46538e-06		sp6	2.33567e-05		sp6	1.06858e-05
	sp5	25.5785	29.0539	28.5052	27.7125	sp5	17.2822	22.7701	22.183	20.7451	sp5	10.0584	11.1264	9.9565	10.3804
	sp6	23.8211	26.5925	25.4424	25.2853	sp6	4.9732	6.425	5.5544	5.65087	sp6	8.0243	7.8007	6.6209	7.48197
	1c. mG mono, multi crRNA
	mCherry					GFP											P-value in comparison with NT
	guide RNA	value 1	value 2	value 3	mean	guide RNA	value 1	value 2	value 3	mean							mCherry	msp1	4.05197e-05	GFP	msp1	0.385028
	NT	94.6443	109.799	95.5569	100	NT	97.1205	106.95	95.9295	100								Gsp1	0.114454		Gsp1	1.10362e-05
	msp1	3.728	4.5089	3.95	4.0623	msp1	96.1731	94.937	98.2888	96.4663								msp1-Gsp1	4.35672e-05		msp1-Gsp1	1.28445e-05
	Gsp1	106.684	111.166	119.787	112.546	Gsp1	4.1886	5.1266	5.3659	4.8937
	msp1-Gsp1	5.4212	5.6739	6.2614	5.7855	msp1-Gsp1	8.262	8.9024	9.014	8.72613
	1d. mGN mono, multi crRNA
	mCherry					GFP					nanoluc						P-value in comparison with NT
	guide RNA	value 1	value 2	value 3	mean	guide RNA	value 1	value 2	value 3	mean	guide RNA	value 1	value 2	value 3	mean		mCherry	msp1	7.93812e-06	GFP	msp1	0.84226	nanoluc	msp1	0.663778
	NT	103.47	101.888	94.6425	100	NT	110.565	98.6867	90.7486	100	NT	104.297	92.718	102.985	100			Gsp1	0.133939		Gsp1	0.000141526		Gsp1	0.901401
	msp1	11.3788	15.3202	12.9658	13.2216	msp1	106.976	91.2476	97.0871	98.4368	msp1	93.4824	113.572	102.596	103.217			nsp1	0.224064		nsp1	0.0409933		nsp1	1.98807e-05
	Gsp1	119.392	119.439	100.245	113.025	Gsp1	7.073	11.8477	15.2383	11.3863	Gsp1	98.9254	124.325	81.8452	101.698			msp1-Gsp1	9.95443e-06		msp1-Gsp1	0.000187755		msp1-Gsp1	0.0526132
	nsp1	127.099	110.933	98.9875	112.34	nsp1	81.1347	85.7467	77.7088	81.5301	nsp1	12.0378	14.0747	13.6317	13.2481			msp1-nsp1	4.18511e-06		msp1-nsp1	0.0344715		msp1-nsp1	1.88993e-05
	msp1-Gsp1	17.389	19.5459	20.8996	19.2782	msp1-Gsp1	13.1104	17.6978	21.3911	17.3998	msp1-Gsp1	92.4261	81.0253	86.2588	86.5701			Gsp1-nsp1	0.58334		Gsp1-nsp1	8.49547e-05		Gsp1-nsp1	1.51174e-05
	msp1-nsp1	6.25557	5.77155	5.84906	5.95873	msp1-nsp1	83.2126	82.3234	77.5248	81.0203	msp1-nsp1	4.64555	9.46888	5.55806	6.55749			msp1-Gsp1-nsp1	2.91713e-05		msp1-Gsp1-nsp1	0.000628832		msp1-Gsp1-nsp1	2.12244e-05
	Gsp1-nsp1	105.28	102.567	98.238	102.029	Gsp1-nsp1	6.27169	6.63886	7.04767	6.65274	Gsp1-nsp1	7.27486	4.24983	4.78015	5.43495
	msp1-Gsp1-nsp1	10.2503	12.3657	20.096	14.2373	msp1-Gsp1-nsp1	19.1506	25.1823	35.8245	26.7191	msp1-Gsp1-nsp1	6.7686	7.5356	11.7355	8.6799

## Sheet: Figure 2
	2c. mCherry targeted by dCas9
	fluorescence	value 1	value 2	value 3	mean
	mCherry	2.2109	1.9359	1.5861	1.91097
	GFP	18.3603	16.5692	14.1594	16.363
	2d. mCherry targeted by dCas13
	fluorescence	value 1	value 2	value 3	mean
	mCherry	2.5295	2.7292	3.7304	2.99637
	GFP	63.1243	62.4166	73.0791	66.2067
	2e. GFP targeted by dCas9
	fluorescence	value 1	value 2	value 3	mean
	mCherry	59.7892	62.9034	58.608	60.4335
	GFP	7.2796	11.0571	10.0504	9.46237
	2f. GFP targeted by dCas13
	fluorescence	value 1	value 2	value 3	mean
	mCherry	92.8539	76.7289	82.3854	83.9894
	GFP	19.5524	10.2606	20.7226	16.8452

## Sheet: Figure 3
	3c. Endogenous operon growth; Tx-CRISPRi
		OD600				specific growth rate					P-value in comparison with NT
	target gene	value 1	value 2	value 3	mean	value 1	value 2	value 3	mean		OD600	ibaG	1.95871e-05	specific growth rate	ibaG	9.33061e-09
	NT	5.6	6.09	5.42	5.70333	0.9747	0.9796	0.9875	0.9806			secG	0.00018836		secG	2.27904e-06
	ibaG	0.68	0.89	0.81	0.793333	0.104	0.1076	0.094	0.101867			rlmE	0.000379825		rlmE	3.38462e-07
	secG	1.76	2.35	2.25	2.12	0.4153	0.454	0.4134	0.427567			rsfS	1.93497e-05		rsfS	4.79865e-07
	rlmE	3.29	2.98	3.31	3.19333	0.56	0.5411	0.5486	0.5499			lepA	9.53927e-05		lepA	3.31999e-06
	rsfS	0.93	0.83	0.75	0.836667	0.2504	0.2759	0.2361	0.254133
	lepA	1.35	1.92	1.59	1.62	0.412	0.3704	0.3597	0.3807
	3d. Endogenous operon growth; Tl-CRISPRi
		OD600				specific growth rate					P-value in comparison with NT
	target gene	value 1	value 2	value 3	mean	value 1	value 2	value 3	mean		OD600	ibaG	0.750005	specific growth rate	ibaG	0.0130518
	NT	6.44	6.45	6.2	6.36333	1.0215	1.0214	0.9502	0.9977			secG	0.666582		secG	0.674199
	ibaG	6.32	6.55	6.05	6.30667	0.8701	0.8357	0.9006	0.8688			rlmE	0.00435475		rlmE	0.0596936
	secG	6.34	6.27	6.36	6.32333	0.977	0.9959	0.9871	0.986667			rsfS	0.00701558		rsfS	0.00421094
	rlmE	5.83	5.64	5.53	5.66667	0.9255	0.9369	0.9414	0.9346			lepA	0.915781		lepA	0.378246
	rsfS	5.7	5.51	5.16	5.45667	0.8016	0.8383	0.8539	0.831267
	lepA	6.36	6.29	6.41	6.35333	0.9795	0.971	0.9716	0.974033

## Sheet: Figure 4
	4c. Whole value of DR candidates						4d. GFP, nluc fine tuner
	DR candidates	value 1	value 2	value 3	mean		GFP					nanoluc					mCherry						spearman correlation coefficient
	S05	91.5292	78.7492	88.4795	86.2526		DR candidates	value 1	value 2	value 3	mean	DR candidates	value 1	value 2	value 3	mean	DR candidates	value 1	value 2	value 3	mean		GFP	0.9833
	F07	96.8523	79.3422	72.7769	82.9905		original DR	4.64352	6.84312	6.21307	5.8999	original DR	2.9587	2.67579	6.99281	4.2091	original DR	3.24132	3.71865	3.68501	3.54833		nanoluc	0.8333
	S25	59.9988	68.6603	54.1964	60.9518		S16	5.95475	6.17055	6.57898	6.23476	S16	15.2819	15.8378	12.4322	14.5173	S16	11.4754	10.8509	12.5449	11.6237		p-value
	S09	48.9941	47.2115	50.5149	48.9068		S12	6.66256	6.65018	5.12765	6.1468	S12	3.9135	9.85414	5.69349	6.48704	S12	13.7464	9.4693	9.22894	10.8149		GFP	0.0002424
	S19	48.7965	45.426	46.3522	46.8582		S14	17.7123	16.9996	17.7811	17.4977	S14	25.1424	31.0453	25.1324	27.1067	S14	18.1192	17.3735	15.5208	17.0045		nanoluc	0.00995
	S17	46.3306	44.3756	39.6496	43.4519		S15	22.2935	26.5626	20.5102	23.1221	S15	15.638	29.625	27.3756	24.2129	S15	28.4468	23.746	23.0814	25.0914
	S26	39.169	37.6398	41.5678	39.4589		F01	36.7218	34.5053	35.7084	35.6452	F01	11.4705	13.1682	12.7077	12.4488	F01	34.5302	32.5007	27.7353	31.5887
	S24	36.0638	35.1573	42.2192	37.8134		S17	60.8256	72.6079	63.8566	65.7634	S17	58.134	52.2273	51.3918	53.9177	S17	46.3306	44.3756	39.6496	43.4519
	S20	40.8168	46.2801	24.1492	37.082		S19	51.3203	50.9	57.7162	53.3122	S19	27.3366	37.414	36.3749	33.7085	S19	48.7928	45.4225	46.3486	46.8547
	S27	39.2217	41.9588	29.6636	36.948		S25	65.1187	69.1546	71.7919	68.6884	S25	47.5343	51.0659	48.8512	49.1505	S25	59.9988	68.6603	54.1964	60.9518
	F02	33.5814	32.9866	32.6316	33.0665
	S08	34.8566	30.2422	29.9901	31.6963		4e. Vnat vs Eco fine tuner
	F01	34.5302	32.5007	27.7353	31.5887		V. natriegens					E. coli						spearman correlation coefficient
	S18	31.8773	29.0926	25.7765	28.9155		DR candidates	value 1	value 2	value 3	mean	DR candidates	value 1	value 2	value 3	mean		0.8845
	S15	28.4489	23.7478	23.0831	25.0933		original DR	6.53348	6.03531	5.32725	5.96535	original DR	3.24157	3.71893	3.68529	3.5486		p-value
	S22	21.2006	18.0934	17.4619	18.9186		S11	5.82371	7.44466	8.99128	7.41988	S11	4.36338	4.39729	3.38233	4.04766		2.662e-05
	S14	18.1192	17.3735	15.5208	17.0045		S21	11.89	12.2119	16.0903	13.3974	S21	5.35449	6.48821	5.71646	5.85305
	S10	13.9067	14.6369	12.0977	13.5471		S12	8.31331	7.19872	7.64453	7.71885	S12	13.7475	9.47002	9.22964	10.8157
	S16	11.4754	10.8509	12.5449	11.6237		S13	8.38096	8.2647	12.4449	9.69685	S13	11.3802	11.8336	10.0051	11.073
	S13	11.3802	11.8336	10.0051	11.073		S10	7.28959	7.91819	8.12796	7.77858	S10	13.9067	14.6369	12.0977	13.5471
	S12	13.7475	9.47	9.2296	10.8157		S14	40.5249	39.5953	39.9749	40.0317	S14	18.1192	17.3735	15.5208	17.0045
	B06	13.4544	9.2344	7.6565	10.1151		S22	9.09282	10.3167	9.69393	9.70113	S22	21.2006	18.0934	17.4619	18.9186
	F03	11.9381	8.3716	8.0261	9.44527		S15	35.0489	30.1195	28.1019	31.0901	S15	28.4489	23.7478	23.0831	25.0933
	F09	9.1938	7.3923	7.5561	8.0474		F01	32.5139	34.5221	29.8255	32.2872	F01	34.5302	32.5007	27.7353	31.5887
	S07	6.1606	5.5328	6.8207	6.17137		F02	48.2988	48.1119	55.471	50.6273	F02	33.5814	32.9866	32.6316	33.0665
	B05	5.5006	5.3411	6.8072	5.88297		S17	75.054	80.0564	77.0445	77.385	S17	46.3306	44.3756	39.6496	43.4519
	S21	5.3545	6.4882	5.7165	5.85307		S19	63.7747	55.4918	67.4413	62.2359	S19	48.7965	45.426	46.3522	46.8582
	B02	4.5757	5.0774	6.3582	5.3371		S25	37.9583	38.899	44.5418	40.4664	S25	59.9988	68.6603	54.1964	60.9518
	B04	4.0716	4.996	6.4052	5.1576
	F05	5.1715	4.5033	5.3175	4.99743
	F08	5.8118	4.4826	4.5763	4.9569
	B01	4.1514	5.7192	4.5333	4.8013
	F18	4.6268	4.9122	4.5553	4.6981
	B03	4.3179	4.1479	4.9222	4.46267
	F10	5.3567	4.2235	3.738	4.4394
	F15	4.9505	3.54	4.2989	4.26313
	F13	4.8314	3.1021	4.741	4.22483
	S11	4.3634	4.3973	3.3823	4.04767
	S04	4.3798	3.8934	3.2642	3.8458
	original DR	3.2416	3.7189	3.6853	3.5486
	S01	3.2174	3.6363	3.6345	3.49607
	F17	2.922	3.4912	3.9964	3.46987
	S03	3.326	3.0742	3.7791	3.3931
	S02	3.0585	3.1082	3.8472	3.33797
	F04	3.4979	3.2951	2.7522	3.18173
	F11	3.2842	2.8518	3.1951	3.11037
	F14	3.3735	3.1417	2.3914	2.96887
	F07	2.5664	2.6448	3.0042	2.73847
	F16	2.212	2.6283	3.3203	2.7202
	S06	2.8153	2.3007	2.8794	2.66513
	F12	2.6183	2.7456	2.4633	2.60907

## Sheet: Figure 5
	5b. Duplicate 3-HP titer for each gene target					5c. Combinatorial gene knockdown
	target gene	value 1	value 2			3-HP					OD600				specific growth rate
	NT	0.1654	0.1725			target gene	value 1	value 2	value 3	mean	value 1	value 2	value 3	mean	value 1	value 2	value 3	mean
	fabI	1.8565	1.8839			NT	0.1654	0.1725	0.1727	0.1702	8.08	8.53	8.63	8.41333	0.5589	0.5463	0.5691	0.5581
	fabZ	0.8092	0.7894			aceE & fabI	1.9738	1.8851	1.8803	1.91307	5.73	5.59	5.61	5.64333	0.3914	0.4045	0.4057	0.400533
	fabF	0.5957	0.6008			aceE & fabZ	1.2781	1.2119	1.2002	1.23007	8.26	8.05	8.64	8.31667	0.4677	0.4745	0.4693	0.4705
	fabH	0.4569	0.4432			aceE & metB	0.8755	0.8574	0.7908	0.841233	8.56	8.1	8.75	8.47	0.4483	0.4683	0.4975	0.471367
	fabD	0.2783	0.2762			pfkB & fabI	1.0363	1.0131	0.9769	1.00877	7.47	7.48	7.15	7.36667	0.4466	0.432	0.4449	0.441167
	fabB	0.2687	0.2634			pfkB & fabZ	0.6788	0.6368	0.6284	0.648	9.44	9.62	7.96	9.00667	0.4687	0.4333	0.4347	0.445567
	fabA	0.2423	0.2527			pfkB & metB	0.349	0.3367	0.3472	0.3443	9.28	8.55	8.49	8.77333	0.4694	0.4679	0.4864	0.474567
	fabG	0.2189	0.2097			metB & fabI	1.9699	1.8246	1.8943	1.89627	4.37	5.01	4.78	4.72	0.3664	0.3745	0.3684	0.369767
	fceE	0.7127	0.6957			metB & fabZ	0.8348	0.7966	0.8092	0.813533	9	8.54	8.69	8.74333	0.4197	0.4277	0.4542	0.433867
	pfkB	0.3223	0.325
	pfkA	0.2931	0.2874			5d. Fine-tuned gene knockdown of fabI
	pgi	0.2442	0.2272			3-HP					OD600				specific growth rate
	aceF	0.1994	0.1916			DR name & spacer	value 1	value 2	value 3	mean	value 1	value 2	value 3	mean	value 1	value 2	value 3	mean
	aroG	0.1545	0.1611			NT	0.1654	0.1725	0.1727	0.1702	8.08	8.53	8.63	8.41333	0.5589	0.5463	0.5691	0.5581
	pykF	0.1323	0.1296			org.DR-v2	0.7257	0.6258	0.6068	0.652767	4.98	4.45	5.19	4.87333	0.2337	0.2438	0.2374	0.2383
	ackA	0.1289	0.1263			S12-v2	0.6525	0.7017	0.6662	0.673467	4.82	4.3	5.36	4.82667	0.2429	0.2174	0.2156	0.2253
	pflB	0.123	0.1197			S10-v2	0.6788	0.7087	0.7115	0.699667	4.92	5.66	5.49	5.35667	0.2573	0.2471	0.2489	0.2511
	pps	0.1068	0.114			S22-v2	1.2311	1.1868	1.2118	1.2099	4.58	4.32	4.26	4.38667	0.2855	0.2859	0.3102	0.293867
	poxB	0.1105	0.1094			S15-v2	1.3141	1.2931	1.2384	1.28187	6.42	6.58	6.14	6.38	0.3485	0.328	0.3486	0.3417
	gapA	0.1053	0.1087			S19-v2	1.8218	1.9211	1.9115	1.8848	6.27	6.39	6.61	6.42333	0.4066	0.3953	0.3967	0.399533
	zwf	0.0948	0.0995			S25-v2	0.1606	0.1547	0.1727	0.162667	5.99	6.62	6.39	6.33333	0.5361	0.532	0.5323	0.533467
	eno	0.0821	0.0925			S05-v2	0.2225	0.1447	0.1246	0.163933	6.49	6.6	6.23	6.44	0.528	0.5194	0.5202	0.522533
	ppc	0.0888	0.0824			org.DR-v1	1.8565	1.8839	1.8195	1.8533	3.84	4.57	4.4	4.27	0.3777	0.3657	0.3578	0.367067
	ldhA	0.0815	0.076			S12-v1	2.3083	2.1678	2.2016	2.2259	5.24	5.42	5.94	5.53333	0.3906	0.3879	0.3979	0.392133
	acnB	0.0777	0.0778			S10-v1	2.4332	2.4368	2.3911	2.42037	5.68	6.16	5.97	5.93667	0.3848	0.3888	0.3848	0.386133
	metB	0.4623	0.4633			S22-v1	0.46	0.4349	0.4193	0.438067	7.65	7.17	7.32	7.38	0.4719	0.456	0.4444	0.457433
	leuC	0.2172	0.2238			S15-v1	0.1609	0.1762	0.1541	0.163733	6.33	7.08	6.68	6.69667	0.5281	0.5539	0.5406	0.540867
	serC	0.2109	0.2057			S19-v1	0.1608	0.1613	0.159	0.160367	6.66	6.48	6.75	6.63	0.5521	0.5511	0.5386	0.547267
	leuD	0.198	0.2068			S25-v1	0.1786	0.1735	0.1713	0.174467	7.05	7.37	7.95	7.45667	0.5409	0.5189	0.5513	0.537033
	yfbQ	0.1627	0.1625			S05-v1	0.1494	0.1642	0.1569	0.156833	7.7	7.63	7.4	7.57667	0.5483	0.5402	0.5264	0.5383
	leuB	0.1446	0.15
	aspC	0.1355	0.1386
	fumC	0.1313	0.136
	mdh	0.1465	0.1151
	ilvC	0.1097	0.1227
	murE	0.1058	0.1106
	ilvD	0.1071	0.1082
	ilvM	0.106	0.107
	gltA	0.0934	0.0959
	sucC	0.067	0.0677
	sdhC	0	0
	purB	0.2473	0.2371
	fadR	0.1923	0.1956
	pyrF	0.1917	0.1936
	araA	0.1616	0.1614
	hycI	0.1477	0.151
	fmt	0.1181	0.1255
	cytR	0.1011	0.0994

## Sheet: Supplementary Figure 1b-d
	Supplementary Fig 1b. four different dCas13; relative expression
		value 1	value 2	value 3	mean		P-value in comparison with NT
	dLb_NT	99.8349	95.6115	104.554	100		dLb_T	1.2518e-05
	dLb_T	23.3794	22.1491	18.3173	21.2819		dBz_T	0.421588
	dBz_NT	100.721	114.736	84.5429	100		dPb_T	0.000669308
	dBz_T	94.8049	92.772	88.4844	92.0204		dRfx_T	1.31776e-05
	dPb_NT	108.3	95.0065	96.6931	100
	dPb_T	147.593	160.156	159.37	155.706
	dRfx_NT	99.7007	106.549	93.7503	100
	dRfx_T	1.8307	2.566	3.9851	2.79393
	Supplementary Fig 1c. four different dCas13; specific growth rate
		value 1	value 2	value 3	mean		P-value in comparison with NT
	dLb_NT	0.3157	0.2867	0.3094	0.303933		dLb_T	2.64926e-05
	dLb_T	0.5222	0.542	0.5323	0.532167		dBz_T	0.580437
	dBz_NT	1.0123	1.0172	1.0304	1.01997		dPb_T	0.0253326
	dBz_T	0.9648	1.0373	1.0176	1.00657		dRfx_T	0.73599
	dPb_NT	0.9832	0.9363	1.0053	0.974933
	dPb_T	0.9125	0.879	0.8508	0.880767
	dRfx_NT	0.8896	0.8764	0.9377	0.901233
	dRfx_T	0.8809	0.914	0.8857	0.893533
	Supplementary Fig 1d. four different dCas13; OD600
		value 1	value 2	value 3	mean		P-value in comparison with NT
	dLb_NT	1.5	1.44	0.72	1.22		dLb_T	0.000129462
	dLb_T	6.31	6.04	5.59	5.98		dBz_T	0.747076
	dBz_NT	7.57	6.52	8.11	7.4		dPb_T	0.00124238
	dBz_T	7.44	7.24	7.02	7.23333		dRfx_T	0.0434382
	dPb_NT	6.27	6.96	6.65	6.62667
	dPb_T	4.96	4.62	4.56	4.71333
	dRfx_NT	6.87	6.33	7.48	6.89333
	dRfx_T	6.05	5.56	5.9	5.83667

## Sheet: Supplementary Fig 1e
	Supplementary Figure 1e. Western blot

## Sheet: Supplementary Fig 1f
	Supplementary Figure 1f. Coomassie blue staining

## Sheet: Supplementary Figure 2
	Supplementary Fig 2b. Relative expression level of mCherry upon aTc concentration variation
		NT strain				T strain
	aTc conc. [ng/ul]	value 1	value 2	value 3	mean	value 1	value 2	value 3	mean
	0	96.7667	104.27	98.9631	100	102.922	104.184	92.8935	100
	0.5	106.736	108.499	106.597	107.277	98.5477	113.414	105.24	105.734
	1	91.362	106.22	104.352	100.645	106.971	109.3	85.834	100.702
	2	122.966	116.594	109.771	116.444	116.095	107.085	98.892	107.357
	5	116.542	107.111	105.037	109.563	94.6125	79.3897	89.6006	87.8676
	10	107.125	78.2845	84.1159	89.8419	61.373	58.4284	67.629	62.4768
	20	73.153	76.0378	78.4525	75.8811	38.8926	39.3619	42.7081	40.3209
	50	72.9869	74.6082	77.0559	74.8837	20.2595	18.3393	28.5649	22.3879
	100	63.6693	67.7478	66.2887	65.9019	6.66384	7.64517	7.57601	7.29501
	200	67.5782	65.7804	61.9548	65.1045	5.23651	7.02819	5.34879	5.87116
	500	55.9851	64.4646	61.679	60.7096	6.0591	8.45104	6.72413	7.07809
	Supplementary Fig 2c. Cellular growth upon aTc concentration variation
	NT strain								T strain
	OD600				specific growth rate				OD600				specific growth rate
	value 1	value 2	value 3	mean	value 1	value 2	value 3	mean	value 1	value 2	value 3	mean	value 1	value 2	value 3	mean
	7.89	8.16	7.99	8.01333	1.0338	1.0287	1.0442	1.03557	8.24	7.68	8.24	8.05333	0.9856	0.9545	0.9477	0.9626
	7.44	7.87	7.53	7.61333	1.0143	1.0851	1.0535	1.05097	7.96	7.12	7.48	7.52	0.9899	1.0006	0.955	0.981833
	8.51	7.64	7.47	7.87333	1.0706	1.0575	1.1051	1.07773	7.43	7.22	8.64	7.76333	0.961	0.9619	1.0067	0.976533
	7.17	7.53	7.79	7.49667	1.0059	0.9901	0.9395	0.9785	6.28	7.11	7.71	7.03333	0.9763	1.0217	0.997	0.998333
	7.13	7.25	7.48	7.28667	0.9726	1.0085	0.9919	0.991	6.68	7.39	6.46	6.84333	0.9861	0.9711	1.0265	0.994567
	7.61	8.15	8.01	7.92333	0.962	0.9332	0.9198	0.938333	7.12	8.03	7.49	7.54667	0.9843	0.9643	0.9427	0.963767
	8.59	8.61	8.24	8.48	0.8854	0.7947	0.8688	0.849633	7.6	7.83	8.05	7.82667	0.9481	0.9223	0.9116	0.927333
	7.85	8.01	7.92	7.92667	0.8159	0.9312	0.9396	0.895567	7.43	7.51	7.04	7.32667	0.9372	0.9484	0.9634	0.949667
	8.53	8.21	8.47	8.40333	0.8476	0.908	0.8727	0.8761	6.74	7.49	6.83	7.02	0.9011	0.9201	0.899	0.906733
	7.31	6.96	7.64	7.30333	0.7419	0.7674	0.8123	0.773867	6.34	5.85	6.19	6.12667	0.8861	0.8576	0.9313	0.891667
	6.48	6.07	6.49	6.34667	0.7045	0.6961	0.8003	0.733633	6.39	5.7	5.98	6.02333	0.8351	0.8215	0.8925	0.8497

## Sheet: Supplementary Figure 3
	Supplementary Fig 3b. Plasmid-mCherry knockdown
		value 1	value 2	value 3	mean		P-value in comparison with NT
	J23100_NT	104.659	90.3906	104.951	100		J23100_T	3.73419e-05
	J23100_T	3.7993	4.2799	4.3188	4.13267		J23106_T	2.34616e-09
	J23106_NT	99.2045	100.406	100.39	100		J23112_T	8.34839e-07
	J23106_T	4.6145	4.7931	4.2878	4.56513		J23113_T	8.1211e-06
	J23112_NT	96.7881	100.342	102.869	100
	J23112_T	4.1773	5.6113	5.7212	5.16993
	J23113_NT	105.234	95.2517	99.5145	100
	J23113_T	6.4274	8.4563	3.6792	6.18763
	Supplementary Fig 3c. RFU/OD of NT strains
		value 1	value 2	value 3	mean
	J23100	11520.2	9949.65	11552.3	11007.4
	J23106	3723.78	3768.88	3768.27	3753.64
	J23112	2543.33	2636.73	2703.14	2627.73
	J23113	1569.69	1420.79	1484.38	1491.62

[truncated: 9 more sheets: Supplementary Figure 4, Supplementary Figure 5, Supplementary Figure 6, Supplementary Figure 7, Supplementary Figure 8, Supplementary Figure 9, Supplementary Figure 10, Supplementary Figure 11, Supplementary Figure 12]
